# Supplementary material for: Birth companionship in a government health system: a pilot study in Kigoma, Tanzania
Source: BMC Pregnancy Childbirth. 2021 Apr 16;21:304. doi: 10.1186/s12884-021-03746-0 (PMC8052747; doi:10.1186/s12884-021-03746-0)
Supplement: Supplementary file 1 — Additional file 1. [file 12884_2021_3746_MOESM1_ESM.zip]

Archive with 7 entries (7 files):
- A. Implementation Research IDI_AdministratorsR4.doc
- B. Implementation Research IDI_Community LeadersR4.doc
- C. Implementation Research Guide _ProvidersR4.doc
- Client Post Delivery BIRTH COMPANION_ENGLISHR4.doc
- D. Implementation Research Guide_Women with BC_UPDATEDR4.doc
- F. Implementation Research IDI_BCsR4.doc
- G.Provider BIRTH COMPANION_ENGLISHR4.doc
